# Supplementary material for: Pathogenic diversification of the gut commensal Providencia alcalifaciens via acquisition of a second type III secretion system
Source: Infect Immun. 2024 Sep 10;92(10):e00314-24. doi: 10.1128/iai.00314-24 (PMC11477908; doi:10.1128/iai.00314-24)
Supplement: Table S1 — P. alcalifaciens genome information used for analysis. [file iai.00314-24-s0002.xlsx]

## Sheet: all strains
	Snippy_snps	Core_gaps_iqtree	QC	Strain	Strain details	Assembly_level
S2L	0 (reference)	0	PASS	S2L		Complete
GCA_900637755.1	22791	0.8982	PASS	P. rustigianii 52579_F01		Complete
GCA_003204135.1	9577	0.9553	FAIL	P. rettgeri AR_0082		Complete
GCA_002393505.1	24388	0.1609	PASS	FDAARGOS_408	Human feces, USA	Complete
GCA_000173415.1	24348	0.1603	PASS	DSM 30120	Human feces, USA	Contig
GCA_000314875.2	16443	0.1748	PASS	Dmel2	Wild-caught Drosophila melanogaster (Galac and Lazzaro, 2011)	Scaffold
GCA_000517745.1	78468	0.6074	PASS	PAL-3		Contig
GCA_000517805.1	16792	0.1358	PASS	F90-2004	Adult with diarrhea, feces, Australia (Albert et al., 1992)	Contig
GCA_000527255.1	16460	0.1373	PASS	PAL-2		Contig
GCA_000527275.1	78408	0.6073	PASS	PAL-1		Contig
GCA_000527295.1	17649	0.1278	PASS	RIMD 1656011	Adult with diarrhea, feces, Japan (Yoh et al., 2005)	Contig
GCA_000527315.1	16073	0.174	PASS	R90-1475	Adult with diarrhea, feces, Australia (Albert et al., 1992)	Contig
GCA_000527335.1	30	0.0368	PASS	205/92	Child with diarrhea, stool, Bangladesh (Albert et al., 1995)	Contig
GCA_003057415.1	74785	0.6503	PASS	PRM-2	Homo sapiens, Lebanon	Contig
GCA_004343335.1	74785	0.6495	PASS	JUb102	C. elegans microbiome (Zhang et al., 2021)	Contig
GCA_009706295.1	2517	0.1149	PASS	wls1940	Clinical isolate, Poland (Yuan et al., 2022)	Scaffold
GCA_009706305.1	13335	0.1748	PASS	wls1939	Clinical isolate, Poland (Yuan et al., 2022)	Contig
GCA_009706365.1	16744	0.1545	PASS	wls1935	Clinical isolate, Poland (Yuan et al., 2022)	Contig
GCA_009706385.1	15241	0.1673	PASS	wls1934	Clinical isolate, Poland (Yuan et al., 2022)	Scaffold
GCA_009706395.1	23577	0.1734	PASS	wls1933	Clinical isolate, Poland (Yuan et al., 2022)	Contig
GCA_009706465.1	791	0.07	PASS	wls1924	Clinical isolate, Poland (Yuan et al., 2022)	Scaffold
GCA_009706485.1	23457	0.1048	PASS	wls1925	Clinical isolate, Poland (Yuan et al., 2022)	Scaffold
GCA_009706545.1	19604	0.1478	PASS	wls1920	Clinical isolate, Poland (Yuan et al., 2022)	Contig
GCA_009706685.1	15206	0.1499	PASS	wls1911	Clinical isolate, Poland (Yuan et al., 2022)	Scaffold
GCA_009706725.1	15054	0.1514	PASS	wls1912	Clinical isolate, Poland (Yuan et al., 2022)	Scaffold
GCA_013415225.1	15794	0.1654	PASS	WMus003	Oral sample, wild house mouse, United Kingdom	Contig
GCA_013702185.1	16231	0.19	PASS	PROV013	Swine excrement, China	Complete
GCA_015234555.1	15794	0.1654	PASS	WMus003.1	Oral sample, mouse, United Kingdom	Contig
GCA_015739385.1	75323	0.6474	PASS	PRV00016	Hospitalized patient, tissue/wound, USA (Mustapha et al., 2022)	Contig
GCA_020271745.1	71574	0.6724	PASS	LHC2-1	Chicken feces, China	Complete
GCA_025961275.1	5345	0.9757	FAIL	BIGb0506	C. elegans microbiome	Contig
GCA_029962585.1	724	0.0328	PASS	2939/90	Child with diarrhea, rectal swab, Bangladesh (Albert et al., 1992)	Complete
GCA_031277575.1	55527	0.7469	FAIL	na		Contig
GCA_031286665.1	37111	0.8256	FAIL	na		Contig
GCA_031340635.2	18578	0.1592	PASS	JBDGAAB-19-0025	Homo sapiens, Japan	Contig
GCA_034093295.1	71706	0.6703	PASS	MB27	Environmental/food sample, USA	Contig
GCA_034721185.1	74822	0.651	PASS	MB23	Environmental/food sample, USA	Scaffold
GCA_034838415.1	73780	0.6596	PASS	GT24-0159	Wastewater, USA	Contig
GCA_900455135.1	23543	0.1787	PASS	NCTC6344	Patient with bacillary dysentery, India	Contig
GCA_900478095.1	25339	0.1595	PASS	NCTC10286	Feces (same as ATCC 9866 and DSM 30120)	Complete
GCA_902375275.1	17649	0.1278	FAIL(same as GCA_000527295.1)	na		Contig
GCA_902375285.1	78408	0.6073	PASS	GCA_902375285.1	Human gut	Contig
GCA_915401705.1	17144	0.1347	PASS	2019-04-27799-1-2	Dog with diarrhea, intestinal content at autopsy, Norway (Jorgensen et al., 2021)	Complete
GCA_915401715.1	17108	0.1348	PASS	2019-04-29034-1-3	Dog with diarrhea, intestinal content at autopsy, Norway (Jorgensen et al., 2021)	Complete
GCA_915401735.1	17169	0.1344	PASS	2019-04-28369-1-2	Dog with diarrhea, intestinal content at autopsy, Norway (Jorgensen et al., 2021)	Complete
GCA_915401745.1	18919	0.1371	PASS	2019-01-3283-1-1	Dog with diarrhea, fecal sample, Norway (Jorgensen et al., 2021)	Complete
GCA_915401765.1	17126	0.1346	PASS	2019-04-28370-1-5	Dog with diarrhea, intestinal content at autopsy, Norway (Jorgensen et al., 2021)	Complete
GCA_915402005.1	15260	0.1419	PASS	2019-04-29290-1-7	Dog with diarrhea, intestinal content at autopsy, Norway (Jorgensen et al., 2021)	Complete
GCA_915402015.1	17125	0.1348	PASS	2019-04-29292-1-3	Dog with diarrhea, intestinal content at autopsy, Norway (Jorgensen et al., 2021)	Complete
GCA_915403165.1	73239	0.6677	PASS	2019-04-29291-1-1	Dog with diarrhea, intestinal content, Norway (Haverkamp et al., 2022)	Complete
GCA_945270975.1	16346	0.1974	PASS	GCA_945270975.1	Honeybee microbiome, China	Contig
GCA_958348825.1	17029	0.2608	PASS	GCA_958348825.1	Human feces, Kenya	Contig

## Sheet: regions
Replicon	Begin	End	Name
chrom	164451	198706	P1
chrom	284214	328381	P2
chrom	889646	911629	T3SS1b
chrom	1861175	1892992	P3
chrom	2371673	2427879	P4
chrom	2532716	2564363	P5
chrom	2721054	2747365	T6SS
chrom	2912354	2958651	P6
chrom	3432336	3480701	P7
chrom	3588108	3652007	Flagella
chrom	3714816	3735383	P8
chrom	3888565	3942434	P9
p128kb	16227	48993	T3SS1a
